# Supplementary material for: Prognostic Significance of Tumor Growth Rate (TGR) in Patients with Huge Hepatocellular Carcinoma Undergoing Transcatheter Arterial Chemoembolization
Source: Curr Oncol. 2022 Jan 18;29(2):423–32. doi: 10.3390/curroncol29020038 (PMC8870270; doi:10.3390/curroncol29020038)
Supplement: Supplementary file 1 [file curroncol-29-00038-s001.zip]

Archive with 1 entries (1 files):
- curroncol-1445102-SI.pdf
